# Supplementary material for: In vitro models of cancer‐associated fibroblast heterogeneity uncover subtype‐specific effects of CRISPR perturbations
Source: Mol Oncol. 2025 Oct 27;20(5):1253–69. doi: 10.1002/1878-0261.70153 (PMC13155148; doi:10.1002/1878-0261.70153)
Supplement: Supplementary file 2 — Table S1. Pathological information on CAF donors. Table S2. Sequences of gRNAs used in the Perturb‐seq experiment. Table S3. Upregulated and downregulated pathways from AEBP1 perturbation. Table S4. Upregulated and downregulated pathways from SPATS2L perturbation. Table S5. Upregulated and downregulated pathways from PTGS1 perturbation. Table S6. Upregulated and downregulated pathways from TGFBR1 perturbation. [file MOL2-20-1253-s001.xlsx]

## Sheet: SuppTableS1
Supplementary Table S1. Pathological information on CAF donors
	donor-1	donor-2	donor-3	donor-4
Age	42	73	47	73
Gender	Female	Male	Female	Female
Cancer diagnosis	Primary pancreatic neuroendocrine tumor	Primary adenocarcinoma	Primary pancreatic ductal adenocarcinoma	Primary pancreatic ductal adenocarcinoma
Tumor stage/grade	2B	2B	2B	1A
Pathological characteristics	Well-differentiated neuroendocrine tumor originating in pancreas and extending into duodenal submucosa and peripancreatic soft tissue. Regional metastases in lymph node were identified.	Poorly differentiated adenocarcinoma, originating in the ampulla/peri-ampulla with extension to pancreas. Regional metastases were identified.	Moderately differentiated adenocarcinoma in the head of the pancreas that invades duodenal wall and peripancreatic soft tissue. Metastatic adenocarcinoma involving 11/27 peripancreatic lymph nodes were detected.	Poorly differentiated adenocarcinoma of pancreas, ductal type, with invasion of peripancreatic adipose tissue. Fibrosis detected.
Sample collection site	Head of pancreas	Ampulla of Vater, Head of pancreas	Head of pancreas, duodenum, common bile duct	Body of pancreas
Treatment history	-	Treatment-naive	Treatment-naive	Folfirinox (4 cycles), Flurocil, Oxaliplatin, Lecovorin, Irinotecan

## Sheet: SuppTableS2
Supplementary Table S2. Sequences of gRNAs used in the Perturb-seq experiment
Target gene	Target sequence	Vector
SPATS2L	CCAGTTGTGTAATTCAGCAA	pRDA_208
SPATS2L	AGAGGTCAGATGGCCTACAG	pRDA_208
SPATS2L	CAGCGAGCGTAAATATGACG	pRDA_208
TGFBR1	AGAACGTTCGTGGTTCCGTG	pRDA_208
TGFBR1	ATGGGCAAGACCGCTCGCCG	pRDA_208
TGFBR1	GTTGTGTATAACTTTGTCTG	pRDA_208
PTGS1	GTGTTGATGCACTACCCCCG	pRDA_208
PTGS1	TGGAGCGTCAGTATCAACTG	pRDA_208
PTGS1	CCTGGCTCCGGAATTCACTG	pRDA_208
AEBP1	CAGGACCCAGTGGATAGAGG	pRDA_208
AEBP1	GCGCCGAATGTACTCAACTG	pRDA_208
No site	GTTCGACGATTCGCCAATCC	pRDA_208
No site	GGGGGTAACCAACCGGAATC	pRDA_208

## Sheet: SuppTableS3
Supplementary Table S3. Upregulated and Downregulated pathways from AEBP1 perturbation
Geneset	Fisher p-value	Fisher odds ratio	Fisher BH p-value	Subtype	Direction
REACTOME_TRANSCRIPTIONAL_REGULATION_BY_TP53	0.001576	9.94733	0.00402755	ecmCAF	upregulated
REACTOME_CELLULAR_RESPONSE_TO_CHEMICAL_STRESS	0.00271925	12.8602	0.00625428	ecmCAF	upregulated
REACTOME_CYTOPROTECTION_BY_HMOX1	0.000101559	41.3325	0.00038931	ecmCAF	upregulated
REACTOME_TP53_REGULATES_METABOLIC_GENES	6.27124101597981e-06	44.1219	2.88477086735071e-05	ecmCAF	upregulated
REACTOME_CRISTAE_FORMATION	0.000915646	53.6147	0.00263248	ecmCAF	upregulated
REACTOME_FORMATION_OF_ATP_BY_CHEMIOSMOTIC_COUPLING	0.000304623	97.0226	0.0010009	ecmCAF	upregulated
REACTOME_COMPLEX_I_BIOGENESIS	1.11812288090284e-10	131.362	6.42920656519132e-10	ecmCAF	upregulated
REACTOME_RESPIRATORY_ELECTRON_TRANSPORT	2.02986957309008e-17	216.336	1.55623333936906e-16	ecmCAF	upregulated
REACTOME_THE_CITRIC_ACID_TCA_CYCLE_AND_RESPIRATORY_ELECTRON_TRANSPORT	2.22638279780029e-19	242.136	2.56034021747034e-18	ecmCAF	upregulated
REACTOME_RESPIRATORY_ELECTRON_TRANSPORT_ATP_SYNTHESIS_BY_CHEMIOSMOTIC_COUPLING_AND_HEAT_PRODUCTION_BY_UNCOUPLING_PROTEINS	3.59976405708647e-21	349.043	8.27945733129888e-20	ecmCAF	upregulated
REACTOME_CYTOKINE_SIGNALING_IN_IMMUNE_SYSTEM	1.79837271027455e-08	55.2731	3.47685390653079e-07	ecmCAF	downregulated
REACTOME_INTERLEUKIN_10_SIGNALING	0.000800476	60.1546	0.00773793	ecmCAF	downregulated
REACTOME_INTERFERON_SIGNALING	6.70230229321746e-09	83.0969	1.94366766503306e-07	ecmCAF	downregulated
REACTOME_INTERFERON_ALPHA_BETA_SIGNALING	1.59326474149165e-09	178.843	9.24093550065159e-08	ecmCAF	downregulated
REACTOME_RESPONSE_TO_METAL_IONS	7.82194749733812e-05	209.594	0.000907346	ecmCAF	downregulated
REACTOME_METALLOTHIONEINS_BIND_METALS	4.7349755390371e-05	275.768	0.000686571	ecmCAF	downregulated
REACTOME_TRANSCRIPTIONAL_REGULATION_BY_TP53	0.00219003	16.3727	0.00288782	myCAF	upregulated
REACTOME_CELLULAR_RESPONSE_TO_CHEMICAL_STRESS	0.000369825	30.8792	0.000647193	myCAF	upregulated
REACTOME_MITOCHONDRIAL_BIOGENESIS	0.002269	36.5042	0.00288782	myCAF	upregulated
REACTOME_COMPLEX_I_BIOGENESIS	0.000840624	61.1504	0.00130764	myCAF	upregulated
REACTOME_TP53_REGULATES_METABOLIC_GENES	3.25369594190224e-05	71.8314	9.11034863732626e-05	myCAF	upregulated
REACTOME_CYTOPROTECTION_BY_HMOX1	1.28985402698845e-05	99.0472	4.51448909445958e-05	myCAF	upregulated
REACTOME_CRISTAE_FORMATION	0.000247432	115.649	0.000494864	myCAF	upregulated
REACTOME_FORMATION_OF_ATP_BY_CHEMIOSMOTIC_COUPLING	8.18295667939011e-05	209.131	0.000190936	myCAF	upregulated
REACTOME_RESPIRATORY_ELECTRON_TRANSPORT	2.52027541655418e-11	309.256	1.17612852772528e-10	myCAF	upregulated
REACTOME_THE_CITRIC_ACID_TCA_CYCLE_AND_RESPIRATORY_ELECTRON_TRANSPORT	7.01686609351907e-15	Inf	4.91180626546335e-14	myCAF	upregulated
REACTOME_RESPIRATORY_ELECTRON_TRANSPORT_ATP_SYNTHESIS_BY_CHEMIOSMOTIC_COUPLING_AND_HEAT_PRODUCTION_BY_UNCOUPLING_PROTEINS	4.6215525809284e-16	Inf	6.47017361329976e-15	myCAF	upregulated
REACTOME_TP53_REGULATES_METABOLIC_GENES	0.000445711	23.9979	0.00490282	lnc-ecmCAF	upregulated
REACTOME_CYTOPROTECTION_BY_HMOX1	0.000179704	33.1043	0.00276744	lnc-ecmCAF	upregulated
REACTOME_FORMATION_OF_ATP_BY_CHEMIOSMOTIC_COUPLING	0.000442488	78.9034	0.00490282	lnc-ecmCAF	upregulated
REACTOME_COMPLEX_I_BIOGENESIS	4.09410260666341e-10	98.7052	7.88114751782707e-09	lnc-ecmCAF	upregulated
REACTOME_THE_CITRIC_ACID_TCA_CYCLE_AND_RESPIRATORY_ELECTRON_TRANSPORT	8.68234650899774e-18	120.542	3.34270340596413e-16	lnc-ecmCAF	upregulated
REACTOME_RESPIRATORY_ELECTRON_TRANSPORT	2.88479555051578e-16	134.428	7.40430857965718e-15	lnc-ecmCAF	upregulated
REACTOME_RESPIRATORY_ELECTRON_TRANSPORT_ATP_SYNTHESIS_BY_CHEMIOSMOTIC_COUPLING_AND_HEAT_PRODUCTION_BY_UNCOUPLING_PROTEINS	1.42327029416915e-19	173.907	1.09591812651025e-17	lnc-ecmCAF	upregulated
REACTOME_THE_CITRIC_ACID_TCA_CYCLE_AND_RESPIRATORY_ELECTRON_TRANSPORT	0.000218938	4.82637	0.0038898	lnc-ecmCAF	downregulated
REACTOME_RESPIRATORY_ELECTRON_TRANSPORT_ATP_SYNTHESIS_BY_CHEMIOSMOTIC_COUPLING_AND_HEAT_PRODUCTION_BY_UNCOUPLING_PROTEINS	1.65140503329797e-05	6.90408	0.000326	lnc-ecmCAF	downregulated
REACTOME_RESPIRATORY_ELECTRON_TRANSPORT	2.55644799143751e-05	7.57277	0.000486638	lnc-ecmCAF	downregulated
REACTOME_IRON_UPTAKE_AND_TRANSPORT	0.000555494	8.29411	0.00955092	lnc-ecmCAF	downregulated
REACTOME_SARS_COV_INFECTIONS	1.48670292344468e-16	8.7451	3.04774099306159e-15	lnc-ecmCAF	downregulated
REACTOME_SARS_COV_2_INFECTION	8.7683224566958e-19	11.8962	1.86940634776754e-17	lnc-ecmCAF	downregulated
REACTOME_SMOOTH_MUSCLE_CONTRACTION	0.000119631	11.8979	0.00219873	lnc-ecmCAF	downregulated
REACTOME_DEVELOPMENTAL_BIOLOGY	9.92230114110061e-38	12.8399	2.64429325410331e-36	lnc-ecmCAF	downregulated
REACTOME_INFECTIOUS_DISEASE	3.19561848882249e-45	16.8054	1.06454040908899e-43	lnc-ecmCAF	downregulated
REACTOME_METABOLISM_OF_RNA	2.40101268741235e-43	17.2399	7.10966534661547e-42	lnc-ecmCAF	downregulated
REACTOME_SARS_COV_2_HOST_INTERACTIONS	9.75802870027086e-24	19.1791	2.16709554051849e-22	lnc-ecmCAF	downregulated
REACTOME_CELLULAR_RESPONSES_TO_STIMULI	4.04431257861973e-52	21.6397	1.43707906960288e-50	lnc-ecmCAF	downregulated
REACTOME_NERVOUS_SYSTEM_DEVELOPMENT	2.29617239409308e-54	25.2075	8.74185632894007e-53	lnc-ecmCAF	downregulated
REACTOME_SARS_COV_1_INFECTION	4.63799891524774e-29	29.4226	1.07480583557698e-27	lnc-ecmCAF	downregulated
REACTOME_METABOLISM_OF_AMINO_ACIDS_AND_DERIVATIVES	1.33464538434344e-60	36.7509	5.47204607580811e-59	lnc-ecmCAF	downregulated
REACTOME_SARS_COV_1_HOST_INTERACTIONS	1.3026703448904e-34	50.321	3.15601497193902e-33	lnc-ecmCAF	downregulated
REACTOME_TRANSLATION	1.01347467758057e-70	54.8485	4.50151669292035e-69	lnc-ecmCAF	downregulated
REACTOME_SIGNALING_BY_ROBO_RECEPTORS	2.09939123055895e-76	73.1853	1.11897552588792e-74	lnc-ecmCAF	downregulated
REACTOME_RRNA_PROCESSING	6.18504537385159e-75	75.0096	2.99693562205718e-73	lnc-ecmCAF	downregulated
REACTOME_ACTIVATION_OF_THE_MRNA_UPON_BINDING_OF_THE_CAP_BINDING_COMPLEX_AND_EIFS_AND_SUBSEQUENT_BINDING_TO_43S	4.9483908829741e-36	87.4439	1.25594873363104e-34	lnc-ecmCAF	downregulated
REACTOME_REGULATION_OF_EXPRESSION_OF_SLITS_AND_ROBOS	4.59736322435672e-82	100.111	2.72266066509125e-80	lnc-ecmCAF	downregulated
REACTOME_CELLULAR_RESPONSE_TO_STARVATION	2.27986526712315e-85	117.415	1.5189602342208e-83	lnc-ecmCAF	downregulated
REACTOME_INFLUENZA_INFECTION	3.18140430786561e-87	121.383	2.42241213727481e-85	lnc-ecmCAF	downregulated
REACTOME_SARS_COV_2_MODULATES_HOST_TRANSLATION_MACHINERY	1.41158291357863e-38	121.396	3.95986154177584e-37	lnc-ecmCAF	downregulated
REACTOME_EUKARYOTIC_TRANSLATION_INITIATION	1.39070118234123e-92	183.645	1.2354062169798e-90	lnc-ecmCAF	downregulated
REACTOME_NONSENSE_MEDIATED_DECAY_NMD	7.32292851992849e-94	197.604	7.80624180224377e-92	lnc-ecmCAF	downregulated
REACTOME_SELENOAMINO_ACID_METABOLISM	2.85436717807702e-96	229.371	3.80344426478763e-94	lnc-ecmCAF	downregulated
REACTOME_SRP_DEPENDENT_COTRANSLATIONAL_PROTEIN_TARGETING_TO_MEMBRANE	1.49398354398951e-99	234.14	3.98146614473205e-97	lnc-ecmCAF	downregulated
REACTOME_RESPONSE_OF_EIF2AK4_GCN2_TO_AMINO_ACID_DEFICIENCY	6.09606381164107e-99	270.205	1.08306733720156e-96	lnc-ecmCAF	downregulated
REACTOME_SARS_COV_1_MODULATES_HOST_TRANSLATION_MACHINERY	1.93368597106385e-44	308.793	6.06267425045314e-43	lnc-ecmCAF	downregulated
REACTOME_EUKARYOTIC_TRANSLATION_ELONGATION	6.08291726343845e-105	363.675	3.24219490141269e-102	lnc-ecmCAF	downregulated
REACTOME_TRANSCRIPTIONAL_REGULATION_BY_TP53	0.00140573	20.4656	0.00218668	mix:iCAF:ecmCAF	upregulated
REACTOME_CELLULAR_RESPONSE_TO_CHEMICAL_STRESS	0.000234474	38.5786	0.000410329	mix:iCAF:ecmCAF	upregulated
REACTOME_MITOCHONDRIAL_BIOGENESIS	0.00171201	43.7868	0.00239682	mix:iCAF:ecmCAF	upregulated
REACTOME_TP53_REGULATES_METABOLIC_GENES	2.04618358550015e-05	89.8252	5.72931403940042e-05	mix:iCAF:ecmCAF	upregulated
REACTOME_CYTOPROTECTION_BY_HMOX1	8.09788382147492e-06	123.399	2.83425933751622e-05	mix:iCAF:ecmCAF	upregulated
REACTOME_CRISTAE_FORMATION	0.000185926	138.92	0.000371852	mix:iCAF:ecmCAF	upregulated
REACTOME_FORMATION_OF_ATP_BY_CHEMIOSMOTIC_COUPLING	6.14364101522342e-05	251.433	0.000143352	mix:iCAF:ecmCAF	upregulated
REACTOME_RESPIRATORY_ELECTRON_TRANSPORT	1.96716463093082e-09	257.048	9.18010161101049e-09	mix:iCAF:ecmCAF	upregulated
REACTOME_THE_CITRIC_ACID_TCA_CYCLE_AND_RESPIRATORY_ELECTRON_TRANSPORT	4.20764311513726e-13	Inf	2.94535018059608e-12	mix:iCAF:ecmCAF	upregulated
REACTOME_RESPIRATORY_ELECTRON_TRANSPORT_ATP_SYNTHESIS_BY_CHEMIOSMOTIC_COUPLING_AND_HEAT_PRODUCTION_BY_UNCOUPLING_PROTEINS	3.92600891749868e-14	Inf	5.49641248449816e-13	mix:iCAF:ecmCAF	upregulated
REACTOME_TRANSCRIPTIONAL_REGULATION_BY_TP53	0.00773775	9.09556	0.00984804	mix:iCAF:ecmCAF-2	upregulated
REACTOME_CELLULAR_RESPONSE_TO_CHEMICAL_STRESS	0.00137219	17.1546	0.00213451	mix:iCAF:ecmCAF-2	upregulated
REACTOME_MITOCHONDRIAL_BIOGENESIS	0.00522152	21.9179	0.00731013	mix:iCAF:ecmCAF-2	upregulated
REACTOME_TP53_REGULATES_METABOLIC_GENES	0.000124701	40.0256	0.000290969	mix:iCAF:ecmCAF-2	upregulated
REACTOME_CYTOPROTECTION_BY_HMOX1	4.97709306875486e-05	55.0776	0.000139359	mix:iCAF:ecmCAF-2	upregulated
REACTOME_CRISTAE_FORMATION	0.000578828	69.697	0.00101295	mix:iCAF:ecmCAF-2	upregulated
REACTOME_FORMATION_OF_ATP_BY_CHEMIOSMOTIC_COUPLING	0.000192079	125.989	0.000384157	mix:iCAF:ecmCAF-2	upregulated
REACTOME_COMPLEX_I_BIOGENESIS	2.09100847844041e-11	197.96	7.31852967454145e-11	mix:iCAF:ecmCAF-2	upregulated
REACTOME_RESPIRATORY_ELECTRON_TRANSPORT	4.57415962892846e-19	538.636	2.13460782683328e-18	mix:iCAF:ecmCAF-2	upregulated
REACTOME_THE_CITRIC_ACID_TCA_CYCLE_AND_RESPIRATORY_ELECTRON_TRANSPORT	5.11930859025999e-22	Inf	3.58351601318199e-21	mix:iCAF:ecmCAF-2	upregulated
REACTOME_RESPIRATORY_ELECTRON_TRANSPORT_ATP_SYNTHESIS_BY_CHEMIOSMOTIC_COUPLING_AND_HEAT_PRODUCTION_BY_UNCOUPLING_PROTEINS	8.16409958163079e-24	Inf	1.14297394142831e-22	mix:iCAF:ecmCAF-2	upregulated

## Sheet: SuppTableS4
Supplementary Table S4. Upregulated and Downregulated pathways from SPATS2L perturbation
Geneset	Fisher p-value	Fisher odds ratio	Fisher BH p-value	Subtype	Direction
REACTOME_DISEASES_OF_METABOLISM	9.2335e-05	23.645	0.00076176	ecmCAF	upregulated
REACTOME_DEGRADATION_OF_THE_EXTRACELLULAR_MATRIX	0.00038512	27.452	0.00236128	ecmCAF	upregulated
REACTOME_GLYCOSAMINOGLYCAN_METABOLISM	0.00026938	31.1277	0.00197548	ecmCAF	upregulated
REACTOME_EXTRACELLULAR_MATRIX_ORGANIZATION	2.46273e-07	40.4571	1.6254e-05	ecmCAF	upregulated
REACTOME_DISEASES_OF_GLYCOSYLATION	1.10101e-05	41.5195	0.00024222	ecmCAF	upregulated
REACTOME_ELASTIC_FIBRE_FORMATION	0.00097568	53.4466	0.00459963	ecmCAF	upregulated
REACTOME_MOLECULES_ASSOCIATED_WITH_ELASTIC_FIBRES	0.00068973	64.1696	0.00350171	ecmCAF	upregulated
REACTOME_KERATAN_SULFATE_KERATIN_METABOLISM	0.00058202	70.1676	0.00320108	ecmCAF	upregulated
REACTOME_KERATAN_SULFATE_BIOSYNTHESIS	0.00039355	86.2697	0.00236128	ecmCAF	upregulated
REACTOME_DISEASES_ASSOCIATED_WITH_GLYCOSAMINOGLYCAN_METABOLISM	9.72461e-06	99.4617	0.00024222	ecmCAF	upregulated
REACTOME_KERATAN_SULFATE_DEGRADATION	8.19281e-05	203.263	0.00076176	ecmCAF	upregulated
REACTOME_DEFECTIVE_CHST6_CAUSES_MCDC1	2.94968e-05	367.359	0.00032446	ecmCAF	upregulated
REACTOME_DEFECTIVE_ST3GAL3_CAUSES_MCT12_AND_EIEE15	2.94968e-05	367.359	0.00032446	ecmCAF	upregulated
REACTOME_DEFECTIVE_B4GALT1_CAUSES_B4GALT1_CDG_CDG_2D	2.94968e-05	367.359	0.00032446	ecmCAF	upregulated
REACTOME_INTERFERON_SIGNALING	1.12958e-08	277.55	1.52493e-07	ecmCAF	downregulated
REACTOME_INTERFERON_ALPHA_BETA_SIGNALING	3.86373e-11	894.537	1.04321e-09	ecmCAF	downregulated
REACTOME_CYTOKINE_SIGNALING_IN_IMMUNE_SYSTEM	9.88674e-08	Inf	8.89807e-07	ecmCAF	downregulated
REACTOME_EXTRACELLULAR_MATRIX_ORGANIZATION	0.00085634	Inf	0.00783968	myCAF	upregulated
REACTOME_INTERFERON_ALPHA_BETA_SIGNALING	2.47566e-13	1090.19	6.93185e-12	myCAF	downregulated
REACTOME_CYTOKINE_SIGNALING_IN_IMMUNE_SYSTEM	6.69137e-09	Inf	6.24528e-08	myCAF	downregulated
REACTOME_INTERFERON_SIGNALING	5.98923e-13	Inf	8.38492e-12	myCAF	downregulated
REACTOME_INTERFERON_SIGNALING	2.35438e-05	162.932	0.00016481	lnc-ecmCAF	downregulated
REACTOME_INTERFERON_ALPHA_BETA_SIGNALING	8.10468e-07	520.11	1.70198e-05	lnc-ecmCAF	downregulated
REACTOME_CYTOKINE_SIGNALING_IN_IMMUNE_SYSTEM	2.14967e-05	Inf	0.00016481	lnc-ecmCAF	downregulated
REACTOME_METABOLISM_OF_CARBOHYDRATES	0.0011452	20.6845	0.00412271	mix:iCAF:ecmCAF-2	upregulated
REACTOME_DISEASES_OF_METABOLISM	0.00069256	24.7392	0.00287677	mix:iCAF:ecmCAF-2	upregulated
REACTOME_DISEASES_OF_GLYCOSYLATION	0.00014052	43.2867	0.00075881	mix:iCAF:ecmCAF-2	upregulated
REACTOME_ECM_PROTEOGLYCANS	0.00148995	45.4462	0.00502859	mix:iCAF:ecmCAF-2	upregulated
REACTOME_GLYCOSAMINOGLYCAN_METABOLISM	9.39041e-05	49.7902	0.00056342	mix:iCAF:ecmCAF-2	upregulated
REACTOME_COLLAGEN_DEGRADATION	0.00105893	54.1767	0.00408443	mix:iCAF:ecmCAF-2	upregulated
REACTOME_DEGRADATION_OF_THE_EXTRACELLULAR_MATRIX	2.27982e-06	73.6753	4.10367e-05	mix:iCAF:ecmCAF-2	upregulated
REACTOME_EXTRACELLULAR_MATRIX_ORGANIZATION	1.60837e-08	101.335	8.68519e-07	mix:iCAF:ecmCAF-2	upregulated
REACTOME_KERATAN_SULFATE_KERATIN_METABOLISM	0.00029816	105.142	0.00134174	mix:iCAF:ecmCAF-2	upregulated
REACTOME_KERATAN_SULFATE_BIOSYNTHESIS	0.00020138	129.196	0.00098857	mix:iCAF:ecmCAF-2	upregulated
REACTOME_DISEASES_ASSOCIATED_WITH_GLYCOSAMINOGLYCAN_METABOLISM	3.32828e-06	158.859	4.49318e-05	mix:iCAF:ecmCAF-2	upregulated
REACTOME_ACTIVATION_OF_MATRIX_METALLOPROTEINASES	1.70851e-06	201.487	4.10367e-05	mix:iCAF:ecmCAF-2	upregulated
REACTOME_KERATAN_SULFATE_DEGRADATION	4.1799e-05	301.015	0.00028214	mix:iCAF:ecmCAF-2	upregulated
REACTOME_DEFECTIVE_CHST6_CAUSES_MCDC1	1.50342e-05	541.923	0.00011598	mix:iCAF:ecmCAF-2	upregulated
REACTOME_DEFECTIVE_ST3GAL3_CAUSES_MCT12_AND_EIEE15	1.50342e-05	541.923	0.00011598	mix:iCAF:ecmCAF-2	upregulated
REACTOME_DEFECTIVE_B4GALT1_CAUSES_B4GALT1_CDG_CDG_2D	1.50342e-05	541.923	0.00011598	mix:iCAF:ecmCAF-2	upregulated
REACTOME_DEVELOPMENTAL_BIOLOGY	9.71404e-06	Inf	1.40314e-05	mix:iCAF:ecmCAF-2	downregulated
REACTOME_EUKARYOTIC_TRANSLATION_ELONGATION	5.34757e-11	Inf	8.24447e-10	mix:iCAF:ecmCAF-2	downregulated
REACTOME_INFLUENZA_INFECTION	7.59585e-10	Inf	2.46865e-09	mix:iCAF:ecmCAF-2	downregulated
REACTOME_SRP_DEPENDENT_COTRANSLATIONAL_PROTEIN_TARGETING_TO_MEMBRANE	1.39368e-10	Inf	8.24447e-10	mix:iCAF:ecmCAF-2	downregulated
REACTOME_SELENOAMINO_ACID_METABOLISM	1.15601e-10	Inf	8.24447e-10	mix:iCAF:ecmCAF-2	downregulated
REACTOME_SIGNALING_BY_ROBO_RECEPTORS	3.97248e-09	Inf	9.38951e-09	mix:iCAF:ecmCAF-2	downregulated
REACTOME_INFECTIOUS_DISEASE	4.89182e-06	Inf	7.48161e-06	mix:iCAF:ecmCAF-2	downregulated
REACTOME_METABOLISM_OF_AMINO_ACIDS_AND_DERIVATIVES	5.47908e-08	Inf	1.09582e-07	mix:iCAF:ecmCAF-2	downregulated
REACTOME_RRNA_PROCESSING	2.75729e-09	Inf	7.16896e-09	mix:iCAF:ecmCAF-2	downregulated
REACTOME_EUKARYOTIC_TRANSLATION_INITIATION	1.90257e-10	Inf	8.24447e-10	mix:iCAF:ecmCAF-2	downregulated
REACTOME_TRANSLATION	1.32443e-08	Inf	2.8696e-08	mix:iCAF:ecmCAF-2	downregulated
REACTOME_METABOLISM_OF_RNA	1.51215e-06	Inf	2.62105e-06	mix:iCAF:ecmCAF-2	downregulated
REACTOME_CELLULAR_RESPONSES_TO_STIMULI	1.95703e-06	Inf	3.18017e-06	mix:iCAF:ecmCAF-2	downregulated
REACTOME_REGULATION_OF_EXPRESSION_OF_SLITS_AND_ROBOS	1.2125e-09	Inf	3.50278e-09	mix:iCAF:ecmCAF-2	downregulated
REACTOME_NONSENSE_MEDIATED_DECAY_NMD	1.59635e-10	Inf	8.24447e-10	mix:iCAF:ecmCAF-2	downregulated
REACTOME_RESPONSE_OF_EIF2AK4_GCN2_TO_AMINO_ACID_DEFICIENCY	8.18684e-11	Inf	8.24447e-10	mix:iCAF:ecmCAF-2	downregulated
REACTOME_NERVOUS_SYSTEM_DEVELOPMENT	5.54863e-07	Inf	1.03046e-06	mix:iCAF:ecmCAF-2	downregulated
REACTOME_CELLULAR_RESPONSE_TO_STARVATION	7.35082e-10	Inf	2.46865e-09	mix:iCAF:ecmCAF-2	downregulated

## Sheet: SuppTableS5
Supplementary Table S5. Upregulated and Downregulated pathways from PTGS1 perturbation
Geneset	Fisher p-value	Fisher odds ratio	Fisher BH p-value	Subtype	Direction
REACTOME_CELL_CYCLE_MITOTIC	0.0027785	8.75481	0.00879018	ecmCAF	upregulated
REACTOME_VESICLE_MEDIATED_TRANSPORT	0.0009744	8.98979	0.00360736	ecmCAF	upregulated
REACTOME_MEMBRANE_TRAFFICKING	0.0007078	9.69023	0.00279904	ecmCAF	upregulated
REACTOME_HEMOSTASIS	0.00055067	10.2725	0.00222829	ecmCAF	upregulated
REACTOME_CELLULAR_RESPONSES_TO_STIMULI	0.00015505	11.0666	0.00089929	ecmCAF	upregulated
REACTOME_MITOTIC_METAPHASE_AND_ANAPHASE	0.00283985	12.9756	0.00882382	ecmCAF	upregulated
REACTOME_ASPARAGINE_N_LINKED_GLYCOSYLATION	0.00040893	14.9932	0.00182444	ecmCAF	upregulated
REACTOME_NEUROTRANSMITTER_RECEPTORS_AND_POSTSYNAPTIC_SIGNAL_TRANSMISSION	0.00188965	15.0468	0.00608886	ecmCAF	upregulated
REACTOME_INTRA_GOLGI_AND_RETROGRADE_GOLGI_TO_ER_TRAFFIC	0.00183651	15.2023	0.00602931	ecmCAF	upregulated
REACTOME_MITOTIC_PROMETAPHASE	0.0018103	15.2811	0.00602931	ecmCAF	upregulated
REACTOME_MITOTIC_G2_G2_M_PHASES	0.0017586	15.4413	0.00599992	ecmCAF	upregulated
REACTOME_ORGANELLE_BIOGENESIS_AND_MAINTENANCE	0.00036368	15.4798	0.00166526	ecmCAF	upregulated
REACTOME_CILIUM_ASSEMBLY	0.0016828	15.6879	0.00585616	ecmCAF	upregulated
REACTOME_SEPARATION_OF_SISTER_CHROMATIDS	0.00153749	16.205	0.00545967	ecmCAF	upregulated
REACTOME_RHO_GTPASE_EFFECTORS	0.0002459	17.226	0.00118854	ecmCAF	upregulated
REACTOME_THE_CITRIC_ACID_TCA_CYCLE_AND_RESPIRATORY_ELECTRON_TRANSPORT	0.00129228	17.2455	0.00468452	ecmCAF	upregulated
REACTOME_SIGNALING_BY_HEDGEHOG	0.00076926	20.7463	0.0029098	ecmCAF	upregulated
REACTOME_AUTOPHAGY	0.00076926	20.7463	0.0029098	ecmCAF	upregulated
REACTOME_GOLGI_TO_ER_RETROGRADE_TRANSPORT	0.00053876	23.5477	0.00222829	ecmCAF	upregulated
REACTOME_RESPIRATORY_ELECTRON_TRANSPORT_ATP_SYNTHESIS_BY_CHEMIOSMOTIC_COUPLING_AND_HEAT_PRODUCTION_BY_UNCOUPLING_PROTEINS	0.00049199	24.3134	0.00208797	ecmCAF	upregulated
REACTOME_TRANSPORT_TO_THE_GOLGI_AND_SUBSEQUENT_MODIFICATION	6.18032e-05	24.9492	0.00043015	ecmCAF	upregulated
REACTOME_RESOLUTION_OF_SISTER_CHROMATID_COHESION	0.00044793	25.1435	0.00194849	ecmCAF	upregulated
REACTOME_HEDGEHOG_OFF_STATE	0.00033124	27.9329	0.00155774	ecmCAF	upregulated
REACTOME_ER_TO_GOLGI_ANTEROGRADE_TRANSPORT	3.05151e-05	30.0884	0.00025284	ecmCAF	upregulated
REACTOME_COPI_MEDIATED_ANTEROGRADE_TRANSPORT	0.00023631	31.4726	0.0011748	ecmCAF	upregulated
REACTOME_HCMV_INFECTION	0.00022932	31.8058	0.00117357	ecmCAF	upregulated
REACTOME_COPI_DEPENDENT_GOLGI_TO_ER_RETROGRADE_TRAFFIC	0.00022246	32.146	0.00117299	ecmCAF	upregulated
REACTOME_FACTORS_INVOLVED_IN_MEGAKARYOCYTE_DEVELOPMENT_AND_PLATELET_PRODUCTION	2.20733e-05	32.77	0.00020214	ecmCAF	upregulated
REACTOME_RHO_GTPASES_ACTIVATE_FORMINS	2.02651e-05	33.5323	0.0001959	ecmCAF	upregulated
REACTOME_RECRUITMENT_OF_NUMA_TO_MITOTIC_CENTROSOMES	0.00019018	33.9615	0.0010341	ecmCAF	upregulated
REACTOME_ACTIVATION_OF_NMDA_RECEPTORS_AND_POSTSYNAPTIC_EVENTS	0.00018411	34.3494	0.00103341	ecmCAF	upregulated
REACTOME_L1CAM_INTERACTIONS	1.1606e-05	38.8319	0.00014425	ecmCAF	upregulated
REACTOME_MHC_CLASS_II_ANTIGEN_PRESENTATION	1.12238e-05	39.1753	0.00014425	ecmCAF	upregulated
REACTOME_SELECTIVE_AUTOPHAGY	0.00012091	39.7744	0.00072547	ecmCAF	upregulated
REACTOME_THE_ROLE_OF_GTSE1_IN_G2_M_PROGRESSION_AFTER_G2_CHECKPOINT	0.00011201	40.8797	0.00069607	ecmCAF	upregulated
REACTOME_NUCLEAR_ENVELOPE_NE_REASSEMBLY	9.94819e-05	42.5965	0.00064111	ecmCAF	upregulated
REACTOME_HCMV_EARLY_EVENTS	9.94819e-05	42.5965	0.00064111	ecmCAF	upregulated
REACTOME_PROTEIN_FOLDING	4.73295e-06	49.2058	8.23534e-05	ecmCAF	upregulated
REACTOME_KINESINS	4.79148e-05	55.0382	0.00034738	ecmCAF	upregulated
REACTOME_HSP90_CHAPERONE_CYCLE_FOR_STEROID_HORMONE_RECEPTORS_SHR_IN_THE_PRESENCE_OF_LIGAND	4.08292e-05	58.2094	0.00030888	ecmCAF	upregulated
REACTOME_COPI_INDEPENDENT_GOLGI_TO_ER_RETROGRADE_TRAFFIC	3.25053e-05	63.1019	0.00025709	ecmCAF	upregulated
REACTOME_INTRAFLAGELLAR_TRANSPORT	2.70567e-05	67.3028	0.00023539	ecmCAF	upregulated
REACTOME_TRANSLOCATION_OF_SLC2A4_GLUT4_TO_THE_PLASMA_MEMBRANE	1.38753e-06	67.8717	4.49082e-05	ecmCAF	upregulated
REACTOME_CARBOXYTERMINAL_POST_TRANSLATIONAL_MODIFICATIONS_OF_TUBULIN	1.80381e-05	77.4928	0.00018463	ecmCAF	upregulated
REACTOME_ASSEMBLY_AND_CELL_SURFACE_PRESENTATION_OF_NMDA_RECEPTORS	1.80381e-05	77.4928	0.00018463	ecmCAF	upregulated
REACTOME_AGGREPHAGY	1.6762e-05	79.6201	0.00018463	ecmCAF	upregulated
REACTOME_GAP_JUNCTION_ASSEMBLY	1.03371e-05	94.5071	0.00014425	ecmCAF	upregulated
REACTOME_GAP_JUNCTION_TRAFFICKING_AND_REGULATION	2.9908e-07	102.003	1.301e-05	ecmCAF	upregulated
REACTOME_RECYCLING_PATHWAY_OF_L1	2.74351e-07	104.125	1.301e-05	ecmCAF	upregulated
REACTOME_SEALING_OF_THE_NUCLEAR_ENVELOPE_NE_BY_ESCRT_III	6.43595e-06	111.806	0.00010181	ecmCAF	upregulated
REACTOME_ACTIVATION_OF_AMPK_DOWNSTREAM_OF_NMDARS	4.64699e-06	125.969	8.23534e-05	ecmCAF	upregulated
REACTOME_FORMATION_OF_TUBULIN_FOLDING_INTERMEDIATES_BY_CCT_TRIC	3.65943e-06	137.334	7.95925e-05	ecmCAF	upregulated
REACTOME_POST_CHAPERONIN_TUBULIN_FOLDING_PATHWAY	2.45564e-06	158.704	6.10403e-05	ecmCAF	upregulated
REACTOME_COOPERATION_OF_PREFOLDIN_AND_TRIC_CCT_IN_ACTIN_AND_TUBULIN_FOLDING	5.59018e-08	160.333	4.86346e-06	ecmCAF	upregulated
REACTOME_RHO_GTPASES_ACTIVATE_IQGAPS	4.26629e-08	171.581	4.86346e-06	ecmCAF	upregulated
REACTOME_TRANSPORT_OF_CONNEXONS_TO_THE_PLASMA_MEMBRANE	1.54856e-06	188.916	4.49082e-05	ecmCAF	upregulated
REACTOME_CYTOKINE_SIGNALING_IN_IMMUNE_SYSTEM	2.58927e-08	15.2343	1.41115e-06	ecmCAF	downregulated
REACTOME_INTERFERON_SIGNALING	5.60834e-08	27.9079	2.0377e-06	ecmCAF	downregulated
REACTOME_INTERFERON_ALPHA_BETA_SIGNALING	2.08851e-11	93.2145	2.27648e-09	ecmCAF	downregulated
REACTOME_CYTOKINE_SIGNALING_IN_IMMUNE_SYSTEM	2.13252e-07	48.2166	2.27468e-06	myCAF	downregulated
REACTOME_INTERFERON_SIGNALING	2.09038e-11	195.479	3.34461e-10	myCAF	downregulated
REACTOME_INTERFERON_ALPHA_BETA_SIGNALING	6.83674e-15	643.701	2.18776e-13	myCAF	downregulated
REACTOME_CYTOKINE_SIGNALING_IN_IMMUNE_SYSTEM	0.00010165	54.9571	0.00142307	prolifCAF	downregulated
REACTOME_INTERFERON_SIGNALING	5.2767e-07	219.359	1.10811e-05	prolifCAF	downregulated
REACTOME_INTERFERON_ALPHA_BETA_SIGNALING	5.76062e-09	709.794	2.41946e-07	prolifCAF	downregulated
REACTOME_INTERLEUKIN_4_AND_INTERLEUKIN_13_SIGNALING	0.00011523	Inf	0.00460931	lnc-ecmCAF	upregulated
REACTOME_CYTOKINE_SIGNALING_IN_IMMUNE_SYSTEM	0.00018446	10.3175	0.0050418	lnc-ecmCAF	downregulated
REACTOME_INTERFERON_SIGNALING	3.34602e-06	30.6547	0.00013719	lnc-ecmCAF	downregulated
REACTOME_INTERFERON_ALPHA_BETA_SIGNALING	1.24275e-08	99.6873	1.01906e-06	lnc-ecmCAF	downregulated
REACTOME_CYTOKINE_SIGNALING_IN_IMMUNE_SYSTEM	6.3898e-05	13.7575	0.00144835	mix:iCAF:ecmCAF-2	downregulated
REACTOME_INTERFERON_SIGNALING	2.86052e-08	55.4986	9.72578e-07	mix:iCAF:ecmCAF-2	downregulated
REACTOME_INTERFERON_ALPHA_BETA_SIGNALING	4.96168e-09	128.32	3.37394e-07	mix:iCAF:ecmCAF-2	downregulated
REACTOME_SYNTHESIS_OF_PROSTAGLANDINS_PG_AND_THROMBOXANES_TX	0.00013208	155.711	0.00224532	mix:iCAF:ecmCAF-2	downregulated

## Sheet: SuppTableS6
Supplementary Table S6. Upregulated and Downregulated pathways from TGFBR1 perturbation
Geneset	Fisher p-value	Fisher odds ratio	Fisher BH p-value	Subtype	Direction
REACTOME_DEGRADATION_OF_THE_EXTRACELLULAR_MATRIX	1.77945e-05	6.83916	0.00329791	ecmCAF	upregulated
REACTOME_METABOLISM_OF_NITRIC_OXIDE_NOS3_ACTIVATION_AND_REGULATION	1.53778e-05	34.8324	0.00329791	ecmCAF	upregulated
REACTOME_ENOS_ACTIVATION	3.84248e-06	54.7217	0.00213642	ecmCAF	upregulated
REACTOME_INTERLEUKIN_4_AND_INTERLEUKIN_13_SIGNALING	0.00020007	5.53245	0.00371322	ecmCAF	downregulated
REACTOME_RESPONSE_TO_ELEVATED_PLATELET_CYTOSOLIC_CA2	1.70032e-05	6.05387	0.00039447	ecmCAF	downregulated
REACTOME_REGULATION_OF_INSULIN_LIKE_GROWTH_FACTOR_IGF_TRANSPORT_AND_UPTAKE_BY_INSULIN_LIKE_GROWTH_FACTOR_BINDING_PROTEINS_IGFBPS	1.32315e-06	7.26833	3.83713e-05	ecmCAF	downregulated
REACTOME_DEGRADATION_OF_THE_EXTRACELLULAR_MATRIX	1.18948e-07	7.46675	3.94229e-06	ecmCAF	downregulated
REACTOME_SIGNALING_BY_PDGF	0.00019007	8.06406	0.00367475	ecmCAF	downregulated
REACTOME_MET_PROMOTES_CELL_MOTILITY	0.00030492	9.65114	0.0054416	ecmCAF	downregulated
REACTOME_SIGNALING_BY_TGFB_FAMILY_MEMBERS	1.93022e-09	9.72605	1.20924e-07	ecmCAF	downregulated
REACTOME_COLLAGEN_DEGRADATION	3.80426e-06	10.1211	9.29041e-05	ecmCAF	downregulated
REACTOME_SIGNALING_BY_TGF_BETA_RECEPTOR_COMPLEX	9.11896e-09	10.7737	3.84654e-07	ecmCAF	downregulated
REACTOME_INTEGRIN_CELL_SURFACE_INTERACTIONS	3.31899e-08	10.8872	1.18462e-06	ecmCAF	downregulated
REACTOME_EXTRACELLULAR_MATRIX_ORGANIZATION	1.59932e-24	12.3346	7.42086e-22	ecmCAF	downregulated
REACTOME_COLLAGEN_CHAIN_TRIMERIZATION	3.00166e-06	13.3322	7.7376e-05	ecmCAF	downregulated
REACTOME_INTERLEUKIN_6_FAMILY_SIGNALING	0.00036998	13.8248	0.00635823	ecmCAF	downregulated
REACTOME_LAMININ_INTERACTIONS	6.5978e-05	13.9173	0.00133103	ecmCAF	downregulated
REACTOME_MET_ACTIVATES_PTK2_SIGNALING	6.5978e-05	13.9173	0.00133103	ecmCAF	downregulated
REACTOME_NON_INTEGRIN_MEMBRANE_ECM_INTERACTIONS	1.1119e-08	14.6744	4.29934e-07	ecmCAF	downregulated
REACTOME_TGF_BETA_RECEPTOR_SIGNALING_ACTIVATES_SMADS	2.79991e-07	14.9388	8.66106e-06	ecmCAF	downregulated
REACTOME_ECM_PROTEOGLYCANS	5.63348e-11	15.1422	5.22787e-09	ecmCAF	downregulated
REACTOME_ASSEMBLY_OF_COLLAGEN_FIBRILS_AND_OTHER_MULTIMERIC_STRUCTURES	9.95695e-10	15.9286	7.70004e-08	ecmCAF	downregulated
REACTOME_COLLAGEN_FORMATION	9.34184e-15	17.5839	2.16731e-12	ecmCAF	downregulated
REACTOME_COLLAGEN_BIOSYNTHESIS_AND_MODIFYING_ENZYMES	5.46683e-13	19.5342	6.34152e-11	ecmCAF	downregulated
REACTOME_MOLECULES_ASSOCIATED_WITH_ELASTIC_FIBRES	2.0849e-09	22.9719	1.20924e-07	ecmCAF	downregulated
REACTOME_SYNDECAN_INTERACTIONS	3.01207e-09	29.8987	1.55289e-07	ecmCAF	downregulated
REACTOME_ELASTIC_FIBRE_FORMATION	2.85566e-14	30.8319	4.41675e-12	ecmCAF	downregulated
REACTOME_ANCHORING_FIBRIL_FORMATION	1.65919e-06	34.7962	4.52862e-05	ecmCAF	downregulated
REACTOME_CROSSLINKING_OF_COLLAGEN_FIBRILS	3.42595e-09	44.8818	1.58964e-07	ecmCAF	downregulated
REACTOME_FIBRONECTIN_MATRIX_FORMATION	5.91478e-05	68.522	0.00130689	ecmCAF	downregulated
REACTOME_CYTOKINE_SIGNALING_IN_IMMUNE_SYSTEM	2.62325e-05	4.74052	0.00149088	prolifCAF	upregulated
REACTOME_CELLULAR_RESPONSE_TO_CHEMICAL_STRESS	5.24483e-06	9.79772	0.00055226	prolifCAF	upregulated
REACTOME_KEAP1_NFE2L2_PATHWAY	4.93007e-08	18.8617	8.40577e-06	prolifCAF	upregulated
REACTOME_INTERFERON_ALPHA_BETA_SIGNALING	1.23083e-05	19.5637	0.00083943	prolifCAF	upregulated
REACTOME_NUCLEAR_EVENTS_MEDIATED_BY_NFE2L2	4.38526e-09	26.3463	1.49537e-06	prolifCAF	upregulated
REACTOME_BASIGIN_INTERACTIONS	0.00025057	28.7145	0.0085445	prolifCAF	upregulated
REACTOME_INTERLEUKIN_7_SIGNALING	0.00019431	31.5796	0.00736201	prolifCAF	upregulated
REACTOME_NFE2L2_REGULATING_ANTI_OXIDANT_DETOXIFICATION_ENZYMES	7.62018e-05	45.1082	0.0032481	prolifCAF	upregulated
REACTOME_PENTOSE_PHOSPHATE_PATHWAY	5.13492e-05	52.5805	0.00250144	prolifCAF	upregulated
REACTOME_NFE2L2_REGULATES_PENTOSE_PHOSPHATE_PATHWAY_GENES	6.47809e-06	125.674	0.00055226	prolifCAF	upregulated
REACTOME_EXTRACELLULAR_MATRIX_ORGANIZATION	9.71649e-10	9.62691	3.70198e-07	prolifCAF	downregulated
REACTOME_SIGNALING_BY_TGF_BETA_RECEPTOR_COMPLEX	3.68588e-05	10.9836	0.00200617	prolifCAF	downregulated
REACTOME_REGULATION_OF_INSULIN_LIKE_GROWTH_FACTOR_IGF_TRANSPORT_AND_UPTAKE_BY_INSULIN_LIKE_GROWTH_FACTOR_BINDING_PROTEINS_IGFBPS	1.33217e-06	11.725	0.00010151	prolifCAF	downregulated
REACTOME_SIGNALING_BY_TGFB_FAMILY_MEMBERS	1.33217e-06	11.725	0.00010151	prolifCAF	downregulated
REACTOME_TGF_BETA_RECEPTOR_SIGNALING_ACTIVATES_SMADS	0.00025255	14.7683	0.00962214	prolifCAF	downregulated
REACTOME_MOLECULES_ASSOCIATED_WITH_ELASTIC_FIBRES	4.50482e-06	24.5988	0.00028606	prolifCAF	downregulated
REACTOME_ELASTIC_FIBRE_FORMATION	1.49105e-08	30.7387	2.84045e-06	prolifCAF	downregulated
REACTOME_RESPONSE_TO_METAL_IONS	0.00010222	41.6752	0.00432713	prolifCAF	downregulated
REACTOME_METALLOTHIONEINS_BIND_METALS	4.70138e-05	57.2313	0.00223903	prolifCAF	downregulated
REACTOME_DISSOLUTION_OF_FIBRIN_CLOT	1.30917e-06	68.9173	0.00010151	prolifCAF	downregulated
REACTOME_HEMOSTASIS	8.23436e-07	5.68058	1.70388e-05	ifnCAF	downregulated
REACTOME_PLATELET_ACTIVATION_SIGNALING_AND_AGGREGATION	1.76926e-06	8.20532	3.17287e-05	ifnCAF	downregulated
REACTOME_CELL_SURFACE_INTERACTIONS_AT_THE_VASCULAR_WALL	1.70406e-05	9.89732	0.00024126	ifnCAF	downregulated
REACTOME_COLLAGEN_BIOSYNTHESIS_AND_MODIFYING_ENZYMES	0.00058965	11.6243	0.00587465	ifnCAF	downregulated
REACTOME_DEGRADATION_OF_THE_EXTRACELLULAR_MATRIX	1.26603e-06	11.8882	2.43259e-05	ifnCAF	downregulated
REACTOME_RESPONSE_TO_ELEVATED_PLATELET_CYTOSOLIC_CA2	6.39668e-07	13.0891	1.43392e-05	ifnCAF	downregulated
REACTOME_INTERLEUKIN_4_AND_INTERLEUKIN_13_SIGNALING	3.00782e-06	13.1075	5.0569e-05	ifnCAF	downregulated
REACTOME_COLLAGEN_FORMATION	1.23382e-05	13.546	0.00018439	ifnCAF	downregulated
REACTOME_INTEGRIN_CELL_SURFACE_INTERACTIONS	8.27368e-06	14.5926	0.00013092	ifnCAF	downregulated
REACTOME_REGULATION_OF_INSULIN_LIKE_GROWTH_FACTOR_IGF_TRANSPORT_AND_UPTAKE_BY_INSULIN_LIKE_GROWTH_FACTOR_BINDING_PROTEINS_IGFBPS	2.44493e-08	16.2477	7.30763e-07	ifnCAF	downregulated
REACTOME_ASSEMBLY_OF_COLLAGEN_FIBRILS_AND_OTHER_MULTIMERIC_STRUCTURES	2.5289e-05	16.6547	0.00032394	ifnCAF	downregulated
REACTOME_SIGNALING_BY_TGFB_FAMILY_MEMBERS	1.34353e-09	18.581	5.18962e-08	ifnCAF	downregulated
REACTOME_MET_PROMOTES_CELL_MOTILITY	8.71261e-05	19.8338	0.00097654	ifnCAF	downregulated
REACTOME_SIGNALING_BY_TGF_BETA_RECEPTOR_COMPLEX	2.53559e-09	21.5226	8.52593e-08	ifnCAF	downregulated
REACTOME_EXTRACELLULAR_MATRIX_ORGANIZATION	5.54424e-22	24.5797	1.4914e-19	ifnCAF	downregulated
REACTOME_INTERLEUKIN_6_FAMILY_SIGNALING	0.00034119	25.7465	0.00367125	ifnCAF	downregulated
REACTOME_ECM_PROTEOGLYCANS	4.05011e-10	27	2.17896e-08	ifnCAF	downregulated
REACTOME_MET_ACTIVATES_PTK2_SIGNALING	2.47224e-05	28.2431	0.00032394	ifnCAF	downregulated
REACTOME_TGF_BETA_RECEPTOR_SIGNALING_ACTIVATES_SMADS	2.25895e-07	28.5357	5.52415e-06	ifnCAF	downregulated
REACTOME_NON_INTEGRIN_MEMBRANE_ECM_INTERACTIONS	1.35046e-09	30.9696	5.18962e-08	ifnCAF	downregulated
REACTOME_ANCHORING_FIBRIL_FORMATION	7.95942e-05	45.0325	0.00093091	ifnCAF	downregulated
REACTOME_PLATELET_ADHESION_TO_EXPOSED_COLLAGEN	6.39381e-05	49.195	0.00078179	ifnCAF	downregulated
REACTOME_MOLECULES_ASSOCIATED_WITH_ELASTIC_FIBRES	2.59383e-11	54.4859	1.74435e-09	ifnCAF	downregulated
REACTOME_ELASTIC_FIBRE_FORMATION	4.01179e-14	60.4441	5.39586e-12	ifnCAF	downregulated
REACTOME_CROSSLINKING_OF_COLLAGEN_FIBRILS	4.40383e-08	71.8067	1.18463e-06	ifnCAF	downregulated
REACTOME_SYNDECAN_INTERACTIONS	1.55957e-12	82.9485	1.39842e-10	ifnCAF	downregulated
REACTOME_FIBRONECTIN_MATRIX_FORMATION	0.00048601	88.2516	0.00502836	ifnCAF	downregulated
REACTOME_NERVOUS_SYSTEM_DEVELOPMENT	0.00021264	2.55223	0.00738317	lnc-ecmCAF	upregulated
REACTOME_RHO_GTPASE_CYCLE	0.0001651	2.81585	0.00606974	lnc-ecmCAF	upregulated
REACTOME_SIGNALING_BY_RECEPTOR_TYROSINE_KINASES	4.85177e-06	3.17292	0.00037904	lnc-ecmCAF	upregulated
REACTOME_THE_CITRIC_ACID_TCA_CYCLE_AND_RESPIRATORY_ELECTRON_TRANSPORT	7.73645e-06	4.97999	0.00052225	lnc-ecmCAF	upregulated
REACTOME_COLLAGEN_FORMATION	0.00012243	5.98891	0.00510129	lnc-ecmCAF	upregulated
REACTOME_EXTRACELLULAR_MATRIX_ORGANIZATION	2.22208e-11	6.137	1.3888e-08	lnc-ecmCAF	upregulated
REACTOME_RHOB_GTPASE_CYCLE	0.0001564	6.79114	0.00606974	lnc-ecmCAF	upregulated
REACTOME_RESPIRATORY_ELECTRON_TRANSPORT_ATP_SYNTHESIS_BY_CHEMIOSMOTIC_COUPLING_AND_HEAT_PRODUCTION_BY_UNCOUPLING_PROTEINS	1.76874e-07	7.2006	2.76365e-05	lnc-ecmCAF	upregulated
REACTOME_RESPIRATORY_ELECTRON_TRANSPORT	1.05542e-06	7.47069	0.00010994	lnc-ecmCAF	upregulated
REACTOME_ASSEMBLY_OF_COLLAGEN_FIBRILS_AND_OTHER_MULTIMERIC_STRUCTURES	6.45408e-05	7.93005	0.00310292	lnc-ecmCAF	upregulated
REACTOME_NON_INTEGRIN_MEMBRANE_ECM_INTERACTIONS	5.18992e-05	8.23629	0.0028316	lnc-ecmCAF	upregulated
REACTOME_ECM_PROTEOGLYCANS	4.38742e-06	8.30828	0.00037904	lnc-ecmCAF	upregulated
REACTOME_DEGRADATION_OF_THE_EXTRACELLULAR_MATRIX	1.39744e-10	8.94457	4.36699e-08	lnc-ecmCAF	upregulated
REACTOME_COLLAGEN_CHAIN_TRIMERIZATION	8.18977e-05	9.61329	0.00365615	lnc-ecmCAF	upregulated
REACTOME_MET_PROMOTES_CELL_MOTILITY	5.43668e-05	10.4421	0.0028316	lnc-ecmCAF	upregulated
REACTOME_COLLAGEN_DEGRADATION	8.83766e-08	11.537	1.84118e-05	lnc-ecmCAF	upregulated
REACTOME_MET_ACTIVATES_PTK2_SIGNALING	8.35597e-06	15.2412	0.00052225	lnc-ecmCAF	upregulated
REACTOME_LAMININ_INTERACTIONS	4.64953e-07	18.6623	5.81192e-05	lnc-ecmCAF	upregulated
REACTOME_SARS_COV_INFECTIONS	9.67178e-07	3.38915	2.62998e-05	lnc-ecmCAF	downregulated
REACTOME_EXTRACELLULAR_MATRIX_ORGANIZATION	1.01683e-06	3.83985	2.66258e-05	lnc-ecmCAF	downregulated
REACTOME_DEVELOPMENTAL_BIOLOGY	9.73632e-17	4.10434	3.1289e-15	lnc-ecmCAF	downregulated
REACTOME_SARS_COV_2_INFECTION	8.9088e-08	4.33151	2.51941e-06	lnc-ecmCAF	downregulated
REACTOME_METABOLISM_OF_RNA	4.24439e-17	4.80366	1.50039e-15	lnc-ecmCAF	downregulated
REACTOME_INFECTIOUS_DISEASE	8.74087e-20	4.82121	3.63517e-18	lnc-ecmCAF	downregulated
REACTOME_SIGNALING_BY_TGFB_FAMILY_MEMBERS	3.85291e-05	4.95877	0.00085125	lnc-ecmCAF	downregulated
REACTOME_RESPONSE_TO_ELEVATED_PLATELET_CYTOSOLIC_CA2	1.35865e-05	5.1048	0.00033123	lnc-ecmCAF	downregulated
REACTOME_SIGNALING_BY_TGF_BETA_RECEPTOR_COMPLEX	2.18392e-05	5.90586	0.00051468	lnc-ecmCAF	downregulated
REACTOME_SARS_COV_2_HOST_INTERACTIONS	2.63591e-10	6.50312	7.76497e-09	lnc-ecmCAF	downregulated
REACTOME_NERVOUS_SYSTEM_DEVELOPMENT	4.49278e-25	6.91064	2.1176e-23	lnc-ecmCAF	downregulated
REACTOME_TGF_BETA_RECEPTOR_SIGNALING_ACTIVATES_SMADS	0.0003513	7.23913	0.00709618	lnc-ecmCAF	downregulated
REACTOME_IRON_UPTAKE_AND_TRANSPORT	2.39296e-05	7.79153	0.00054575	lnc-ecmCAF	downregulated
REACTOME_CELLULAR_RESPONSES_TO_STIMULI	3.73579e-34	7.87018	2.03169e-32	lnc-ecmCAF	downregulated
REACTOME_SMAD2_SMAD3_SMAD4_HETEROTRIMER_REGULATES_TRANSCRIPTION	8.68349e-05	9.6634	0.00180565	lnc-ecmCAF	downregulated
REACTOME_DETOXIFICATION_OF_REACTIVE_OXYGEN_SPECIES	7.36264e-05	9.99534	0.00157739	lnc-ecmCAF	downregulated
REACTOME_SARS_COV_1_INFECTION	6.94151e-15	10.4427	2.13376e-13	lnc-ecmCAF	downregulated
REACTOME_METABOLISM_OF_AMINO_ACIDS_AND_DERIVATIVES	8.12671e-32	10.7371	4.10399e-30	lnc-ecmCAF	downregulated
REACTOME_ELASTIC_FIBRE_FORMATION	2.84e-06	10.8336	7.17099e-05	lnc-ecmCAF	downregulated
REACTOME_CROSSLINKING_OF_COLLAGEN_FIBRILS	0.00044133	13.6829	0.00866716	lnc-ecmCAF	downregulated
REACTOME_TRANSLATION	7.45534e-41	16.1516	5.27092e-39	lnc-ecmCAF	downregulated
REACTOME_SARS_COV_1_HOST_INTERACTIONS	1.08436e-17	16.1594	4.03495e-16	lnc-ecmCAF	downregulated
REACTOME_SIGNALING_BY_ROBO_RECEPTORS	3.28094e-39	18.3564	1.93302e-37	lnc-ecmCAF	downregulated
REACTOME_RRNA_PROCESSING	1.34766e-39	19.563	8.66176e-38	lnc-ecmCAF	downregulated
REACTOME_ACTIVATION_OF_THE_MRNA_UPON_BINDING_OF_THE_CAP_BINDING_COMPLEX_AND_EIFS_AND_SUBSEQUENT_BINDING_TO_43S	5.48397e-17	23.043	1.84627e-15	lnc-ecmCAF	downregulated
REACTOME_REGULATION_OF_EXPRESSION_OF_SLITS_AND_ROBOS	2.13976e-43	24.4782	1.6809e-41	lnc-ecmCAF	downregulated
REACTOME_INFLUENZA_INFECTION	4.42751e-47	29.0075	3.91281e-45	lnc-ecmCAF	downregulated
REACTOME_SARS_COV_2_MODULATES_HOST_TRANSLATION_MACHINERY	1.65937e-18	29.7263	6.51764e-17	lnc-ecmCAF	downregulated
REACTOME_CELLULAR_RESPONSE_TO_STARVATION	3.06223e-53	33.7399	3.60833e-51	lnc-ecmCAF	downregulated
REACTOME_EUKARYOTIC_TRANSLATION_INITIATION	1.50102e-52	43.1285	1.51603e-50	lnc-ecmCAF	downregulated
REACTOME_NONSENSE_MEDIATED_DECAY_NMD	1.80242e-53	45.7966	2.54863e-51	lnc-ecmCAF	downregulated
REACTOME_SELENOAMINO_ACID_METABOLISM	6.48609e-57	53.7367	1.14642e-54	lnc-ecmCAF	downregulated
REACTOME_SRP_DEPENDENT_COTRANSLATIONAL_PROTEIN_TARGETING_TO_MEMBRANE	4.56371e-61	56.8993	1.61327e-58	lnc-ecmCAF	downregulated
REACTOME_RESPONSE_OF_EIF2AK4_GCN2_TO_AMINO_ACID_DEFICIENCY	4.39582e-57	58.3982	1.03595e-54	lnc-ecmCAF	downregulated
REACTOME_SARS_COV_1_MODULATES_HOST_TRANSLATION_MACHINERY	1.46116e-23	61.2338	6.45649e-22	lnc-ecmCAF	downregulated
REACTOME_EUKARYOTIC_TRANSLATION_ELONGATION	3.2248e-63	76.6085	2.27993e-60	lnc-ecmCAF	downregulated
REACTOME_SIGNALING_BY_RECEPTOR_TYROSINE_KINASES	8.31446e-05	2.5469	0.00130575	mix:iCAF:ecmCAF	upregulated
REACTOME_METABOLISM_OF_RNA	4.30504e-07	2.83482	1.10177e-05	mix:iCAF:ecmCAF	upregulated
REACTOME_SARS_COV_INFECTIONS	1.26364e-05	3.03551	0.00024948	mix:iCAF:ecmCAF	upregulated
REACTOME_DEVELOPMENTAL_BIOLOGY	2.03179e-11	3.24833	1.16997e-09	mix:iCAF:ecmCAF	upregulated
REACTOME_INFECTIOUS_DISEASE	4.89418e-11	3.33662	2.60144e-09	mix:iCAF:ecmCAF	upregulated
REACTOME_INTERFERON_SIGNALING	0.00054099	3.34956	0.00692271	mix:iCAF:ecmCAF	upregulated
REACTOME_SARS_COV_2_HOST_INTERACTIONS	0.00015291	3.647	0.00224812	mix:iCAF:ecmCAF	upregulated
REACTOME_CELLULAR_RESPONSE_TO_CHEMICAL_STRESS	6.72391e-05	3.74942	0.00110624	mix:iCAF:ecmCAF	upregulated
REACTOME_METABOLISM_OF_AMINO_ACIDS_AND_DERIVATIVES	3.67232e-08	3.97144	1.15579e-06	mix:iCAF:ecmCAF	upregulated
REACTOME_CELLULAR_RESPONSES_TO_STIMULI	2.04631e-13	4.00694	2.02e-11	mix:iCAF:ecmCAF	upregulated
REACTOME_THE_CITRIC_ACID_TCA_CYCLE_AND_RESPIRATORY_ELECTRON_TRANSPORT	2.05684e-05	4.21749	0.0003948	mix:iCAF:ecmCAF	upregulated
REACTOME_EXTRACELLULAR_MATRIX_ORGANIZATION	6.87526e-08	4.23574	1.9795e-06	mix:iCAF:ecmCAF	upregulated
REACTOME_NERVOUS_SYSTEM_DEVELOPMENT	3.00455e-14	4.61698	6.92048e-12	mix:iCAF:ecmCAF	upregulated
REACTOME_KEAP1_NFE2L2_PATHWAY	7.98049e-05	4.99619	0.00128245	mix:iCAF:ecmCAF	upregulated
REACTOME_RESPIRATORY_ELECTRON_TRANSPORT	5.76297e-05	5.2129	0.00097127	mix:iCAF:ecmCAF	upregulated
REACTOME_RRNA_PROCESSING	3.67978e-08	5.27654	1.15579e-06	mix:iCAF:ecmCAF	upregulated
REACTOME_SELECTIVE_AUTOPHAGY	0.00023905	5.42255	0.00323891	mix:iCAF:ecmCAF	upregulated
REACTOME_RESPIRATORY_ELECTRON_TRANSPORT_ATP_SYNTHESIS_BY_CHEMIOSMOTIC_COUPLING_AND_HEAT_PRODUCTION_BY_UNCOUPLING_PROTEINS	2.4514e-06	5.59911	5.6464e-05	mix:iCAF:ecmCAF	upregulated
REACTOME_TRANSLATION	1.56366e-11	5.7158	9.82261e-10	mix:iCAF:ecmCAF	upregulated
REACTOME_DEGRADATION_OF_THE_EXTRACELLULAR_MATRIX	2.22101e-07	5.94442	5.90277e-06	mix:iCAF:ecmCAF	upregulated
REACTOME_NON_INTEGRIN_MEMBRANE_ECM_INTERACTIONS	0.00021907	6.4578	0.00302756	mix:iCAF:ecmCAF	upregulated
REACTOME_ECM_PROTEOGLYCANS	2.80241e-05	6.49708	0.0005096	mix:iCAF:ecmCAF	upregulated
REACTOME_SARS_COV_1_INFECTION	2.81125e-08	6.53112	9.71288e-07	mix:iCAF:ecmCAF	upregulated
REACTOME_HSP90_CHAPERONE_CYCLE_FOR_STEROID_HORMONE_RECEPTORS_SHR_IN_THE_PRESENCE_OF_LIGAND	0.00013989	6.99783	0.00210133	mix:iCAF:ecmCAF	upregulated
REACTOME_NUCLEAR_EVENTS_MEDIATED_BY_NFE2L2	5.45216e-06	7.04147	0.00011416	mix:iCAF:ecmCAF	upregulated
REACTOME_CELLULAR_RESPONSE_TO_STARVATION	4.55823e-10	7.10557	1.96858e-08	mix:iCAF:ecmCAF	upregulated
REACTOME_SIGNALING_BY_ROBO_RECEPTORS	3.65647e-13	7.16723	3.15828e-11	mix:iCAF:ecmCAF	upregulated
REACTOME_INFLUENZA_INFECTION	6.80269e-11	7.52034	3.35761e-09	mix:iCAF:ecmCAF	upregulated
REACTOME_SIGNALING_BY_PDGF	2.5603e-05	7.71451	0.00047815	mix:iCAF:ecmCAF	upregulated
REACTOME_NCAM1_INTERACTIONS	0.00019348	8.19752	0.00272848	mix:iCAF:ecmCAF	upregulated
REACTOME_MET_PROMOTES_CELL_MOTILITY	0.00019348	8.19752	0.00272848	mix:iCAF:ecmCAF	upregulated
REACTOME_COLLAGEN_FORMATION	4.1933e-08	8.31912	1.25981e-06	mix:iCAF:ecmCAF	upregulated
REACTOME_INTERFERON_ALPHA_BETA_SIGNALING	4.47818e-06	8.38291	9.67006e-05	mix:iCAF:ecmCAF	upregulated
REACTOME_REGULATION_OF_EXPRESSION_OF_SLITS_AND_ROBOS	9.96406e-14	8.50921	1.37703e-11	mix:iCAF:ecmCAF	upregulated
REACTOME_SARS_COV_1_HOST_INTERACTIONS	7.1877e-09	8.77373	2.75928e-07	mix:iCAF:ecmCAF	upregulated
REACTOME_RHOH_GTPASE_CYCLE	0.00010727	9.25741	0.00164726	mix:iCAF:ecmCAF	upregulated
REACTOME_SARS_COV_2_MODULATES_HOST_TRANSLATION_MACHINERY	7.08297e-06	9.41416	0.00014395	mix:iCAF:ecmCAF	upregulated
REACTOME_ASSEMBLY_OF_COLLAGEN_FIBRILS_AND_OTHER_MULTIMERIC_STRUCTURES	4.74224e-07	9.54168	1.17032e-05	mix:iCAF:ecmCAF	upregulated
REACTOME_NONSENSE_MEDIATED_DECAY_NMD	2.04433e-12	10.1367	1.41263e-10	mix:iCAF:ecmCAF	upregulated
REACTOME_COLLAGEN_DEGRADATION	7.51564e-08	10.1477	2.07732e-06	mix:iCAF:ecmCAF	upregulated
REACTOME_SRP_DEPENDENT_COTRANSLATIONAL_PROTEIN_TARGETING_TO_MEMBRANE	1.24366e-12	10.4738	9.54856e-11	mix:iCAF:ecmCAF	upregulated
REACTOME_COLLAGEN_BIOSYNTHESIS_AND_MODIFYING_ENZYMES	1.1607e-08	10.7194	4.22128e-07	mix:iCAF:ecmCAF	upregulated
REACTOME_COLLAGEN_CHAIN_TRIMERIZATION	3.04602e-06	10.7263	6.78968e-05	mix:iCAF:ecmCAF	upregulated
REACTOME_SELENOAMINO_ACID_METABOLISM	5.38153e-14	11.7215	9.2966e-12	mix:iCAF:ecmCAF	upregulated
REACTOME_RESPONSE_OF_EIF2AK4_GCN2_TO_AMINO_ACID_DEFICIENCY	1.73007e-13	11.9059	1.99246e-11	mix:iCAF:ecmCAF	upregulated
REACTOME_MET_ACTIVATES_PTK2_SIGNALING	3.09689e-05	11.9641	0.0005487	mix:iCAF:ecmCAF	upregulated
REACTOME_EUKARYOTIC_TRANSLATION_INITIATION	1.79265e-17	13.2779	1.23872e-14	mix:iCAF:ecmCAF	upregulated
REACTOME_ACTIVATION_OF_THE_MRNA_UPON_BINDING_OF_THE_CAP_BINDING_COMPLEX_AND_EIFS_AND_SUBSEQUENT_BINDING_TO_43S	1.45435e-10	14.2692	6.69969e-09	mix:iCAF:ecmCAF	upregulated
REACTOME_PROTEIN_METHYLATION	0.00036161	14.6053	0.0048052	mix:iCAF:ecmCAF	upregulated
REACTOME_LAMININ_INTERACTIONS	2.18932e-06	14.6284	5.21661e-05	mix:iCAF:ecmCAF	upregulated
REACTOME_EUKARYOTIC_TRANSLATION_ELONGATION	1.65276e-16	15.1839	5.71028e-14	mix:iCAF:ecmCAF	upregulated
REACTOME_SARS_COV_1_MODULATES_HOST_TRANSLATION_MACHINERY	1.55421e-09	19.5086	6.31739e-08	mix:iCAF:ecmCAF	upregulated
REACTOME_ENDOSOMAL_VACUOLAR_PATHWAY	5.53607e-05	27.1091	0.00095636	mix:iCAF:ecmCAF	upregulated
REACTOME_NFE2L2_REGULATES_PENTOSE_PHOSPHATE_PATHWAY_GENES	0.00047165	28.3308	0.00614929	mix:iCAF:ecmCAF	upregulated
REACTOME_CELLULAR_RESPONSES_TO_STIMULI	2.1021e-05	2.26985	0.00277127	mix:iCAF:ecmCAF	downregulated
REACTOME_EXTRACELLULAR_MATRIX_ORGANIZATION	2.09246e-06	3.4124	0.00082757	mix:iCAF:ecmCAF	downregulated
REACTOME_SIGNALING_BY_TGFB_FAMILY_MEMBERS	5.14517e-05	4.42241	0.00508728	mix:iCAF:ecmCAF	downregulated
REACTOME_SIGNALING_BY_TGF_BETA_RECEPTOR_COMPLEX	0.00011852	4.76902	0.00937476	mix:iCAF:ecmCAF	downregulated
REACTOME_REGULATION_OF_INSULIN_LIKE_GROWTH_FACTOR_IGF_TRANSPORT_AND_UPTAKE_BY_INSULIN_LIKE_GROWTH_FACTOR_BINDING_PROTEINS_IGFBPS	1.05159e-05	4.85611	0.00166361	mix:iCAF:ecmCAF	downregulated
REACTOME_RESPONSE_TO_ELEVATED_PLATELET_CYTOSOLIC_CA2	4.28094e-06	4.92531	0.00084656	mix:iCAF:ecmCAF	downregulated
REACTOME_INTERLEUKIN_4_AND_INTERLEUKIN_13_SIGNALING	3.98945e-06	5.36129	0.00084656	mix:iCAF:ecmCAF	downregulated
REACTOME_INTERLEUKIN_10_SIGNALING	0.0001076	7.43382	0.00937476	mix:iCAF:ecmCAF	downregulated
REACTOME_MOLECULES_ASSOCIATED_WITH_ELASTIC_FIBRES	3.36418e-05	9.17179	0.00380152	mix:iCAF:ecmCAF	downregulated
REACTOME_ELASTIC_FIBRE_FORMATION	1.08561e-07	11.6938	8.58714e-05	mix:iCAF:ecmCAF	downregulated
REACTOME_DEVELOPMENTAL_BIOLOGY	1.65967e-07	3.17729	1.23922e-05	mix:iCAF:ecmCAF-2	upregulated
REACTOME_CELLULAR_RESPONSES_TO_STIMULI	2.54789e-06	3.19241	0.00013171	mix:iCAF:ecmCAF-2	upregulated
REACTOME_METABOLISM_OF_AMINO_ACIDS_AND_DERIVATIVES	4.42744e-06	4.12912	0.00021252	mix:iCAF:ecmCAF-2	upregulated
REACTOME_NERVOUS_SYSTEM_DEVELOPMENT	9.08036e-10	4.6492	1.2204e-07	mix:iCAF:ecmCAF-2	upregulated
REACTOME_INFECTIOUS_DISEASE	9.26239e-13	4.68726	6.22432e-10	mix:iCAF:ecmCAF-2	upregulated
REACTOME_SIGNALING_BY_ROBO_RECEPTORS	2.30686e-05	4.81844	0.00091189	mix:iCAF:ecmCAF-2	upregulated
REACTOME_RRNA_PROCESSING	1.11615e-05	5.2097	0.00046878	mix:iCAF:ecmCAF-2	upregulated
REACTOME_REGULATION_OF_EXPRESSION_OF_SLITS_AND_ROBOS	2.08126e-06	6.21749	0.00011655	mix:iCAF:ecmCAF-2	upregulated
REACTOME_CELLULAR_RESPONSE_TO_STARVATION	5.03845e-06	6.255	0.00022572	mix:iCAF:ecmCAF-2	upregulated
REACTOME_SARS_COV_1_HOST_INTERACTIONS	0.00020404	6.44516	0.00652928	mix:iCAF:ecmCAF-2	upregulated
REACTOME_TRANSLOCATION_OF_SLC2A4_GLUT4_TO_THE_PLASMA_MEMBRANE	0.00029035	7.38158	0.00886896	mix:iCAF:ecmCAF-2	upregulated
REACTOME_INFLUENZA_INFECTION	1.03191e-07	7.56901	9.90633e-06	mix:iCAF:ecmCAF-2	upregulated
REACTOME_TRANSLATION	5.74945e-12	7.74853	1.93182e-09	mix:iCAF:ecmCAF-2	upregulated
REACTOME_NONSENSE_MEDIATED_DECAY_NMD	2.51073e-07	8.71746	1.53383e-05	mix:iCAF:ecmCAF-2	upregulated
REACTOME_SRP_DEPENDENT_COTRANSLATIONAL_PROTEIN_TARGETING_TO_MEMBRANE	1.90872e-07	8.9828	1.28266e-05	mix:iCAF:ecmCAF-2	upregulated
REACTOME_ACTIVATION_OF_THE_MRNA_UPON_BINDING_OF_THE_CAP_BINDING_COMPLEX_AND_EIFS_AND_SUBSEQUENT_BINDING_TO_43S	0.00010184	9.09345	0.00360181	mix:iCAF:ecmCAF-2	upregulated
REACTOME_SELENOAMINO_ACID_METABOLISM	1.30615e-07	9.35807	1.09716e-05	mix:iCAF:ecmCAF-2	upregulated
REACTOME_RESPONSE_OF_EIF2AK4_GCN2_TO_AMINO_ACID_DEFICIENCY	6.4501e-08	10.1038	7.22411e-06	mix:iCAF:ecmCAF-2	upregulated
REACTOME_AGGREPHAGY	0.00017963	10.8758	0.00603567	mix:iCAF:ecmCAF-2	upregulated
REACTOME_EUKARYOTIC_TRANSLATION_INITIATION	3.39107e-10	11.2609	5.697e-08	mix:iCAF:ecmCAF-2	upregulated
REACTOME_SARS_COV_1_MODULATES_HOST_TRANSLATION_MACHINERY	8.28443e-05	13.0583	0.00309285	mix:iCAF:ecmCAF-2	upregulated
REACTOME_EUKARYOTIC_TRANSLATION_ELONGATION	1.61813e-10	13.6888	3.6246e-08	mix:iCAF:ecmCAF-2	upregulated
REACTOME_HEMOSTASIS	7.06962e-05	4.14838	0.00168313	mix:iCAF:ecmCAF-2	downregulated
REACTOME_INNATE_IMMUNE_SYSTEM	4.4524e-07	4.48854	4.82227e-05	mix:iCAF:ecmCAF-2	downregulated
REACTOME_PLATELET_ACTIVATION_SIGNALING_AND_AGGREGATION	0.00020655	5.59452	0.00359988	mix:iCAF:ecmCAF-2	downregulated
REACTOME_NEUTROPHIL_DEGRANULATION	9.88171e-07	5.89259	4.82227e-05	mix:iCAF:ecmCAF-2	downregulated
REACTOME_DEGRADATION_OF_THE_EXTRACELLULAR_MATRIX	0.00025494	7.5869	0.00388788	mix:iCAF:ecmCAF-2	downregulated
REACTOME_ANTIGEN_PROCESSING_CROSS_PRESENTATION	0.0004864	8.52985	0.00631909	mix:iCAF:ecmCAF-2	downregulated
REACTOME_IMMUNOREGULATORY_INTERACTIONS_BETWEEN_A_LYMPHOID_AND_A_NON_LYMPHOID_CELL	0.00013136	8.6275	0.00246555	mix:iCAF:ecmCAF-2	downregulated
REACTOME_EXTRACELLULAR_MATRIX_ORGANIZATION	4.0534e-09	9.48224	9.8903e-07	mix:iCAF:ecmCAF-2	downregulated
REACTOME_RESPONSE_TO_ELEVATED_PLATELET_CYTOSOLIC_CA2	1.36718e-06	11.7072	5.55988e-05	mix:iCAF:ecmCAF-2	downregulated
REACTOME_IRON_UPTAKE_AND_TRANSPORT	0.00049206	12.2308	0.00631909	mix:iCAF:ecmCAF-2	downregulated
REACTOME_REGULATION_OF_INSULIN_LIKE_GROWTH_FACTOR_IGF_TRANSPORT_AND_UPTAKE_BY_INSULIN_LIKE_GROWTH_FACTOR_BINDING_PROTEINS_IGFBPS	8.36282e-07	12.5507	4.82227e-05	mix:iCAF:ecmCAF-2	downregulated
REACTOME_AMINO_ACIDS_REGULATE_MTORC1	0.00037384	13.2085	0.00536572	mix:iCAF:ecmCAF-2	downregulated
REACTOME_AMYLOID_FIBER_FORMATION	0.00023669	15.0234	0.00385017	mix:iCAF:ecmCAF-2	downregulated
REACTOME_DISEASES_ASSOCIATED_WITH_GLYCOSAMINOGLYCAN_METABOLISM	0.00012737	17.87	0.00246555	mix:iCAF:ecmCAF-2	downregulated
REACTOME_ROS_AND_RNS_PRODUCTION_IN_PHAGOCYTES	7.58786e-05	20.6781	0.00168313	mix:iCAF:ecmCAF-2	downregulated
REACTOME_TRANSFERRIN_ENDOCYTOSIS_AND_RECYCLING	4.15121e-05	24.4904	0.00112544	mix:iCAF:ecmCAF-2	downregulated
REACTOME_INSULIN_RECEPTOR_RECYCLING	3.16361e-05	26.4476	0.00110274	mix:iCAF:ecmCAF-2	downregulated
REACTOME_ANTIGEN_PRESENTATION_FOLDING_ASSEMBLY_AND_PEPTIDE_LOADING_OF_CLASS_I_MHC	9.48013e-07	35.0199	4.82227e-05	mix:iCAF:ecmCAF-2	downregulated
REACTOME_ENDOSOMAL_VACUOLAR_PATHWAY	3.92873e-05	60.9834	0.00112544	mix:iCAF:ecmCAF-2	downregulated
